# Supplementary material for: Association between the Cytosine Hydroxymethylation and the Expression of microRNA in Multiple Sclerosis in Polish Population
Source: Int J Mol Sci. 2023 Sep 10;24(18):13923. doi: 10.3390/ijms241813923 (PMC10531266; doi:10.3390/ijms241813923)
Supplement: Supplementary file 1 [file ijms-24-13923-s001.zip]

Archive with 1 entries (1 files):
- ijms-2577708-supplementary.pdf
